# Supplementary material for: Isolation of Tulasnella spp. from Cultivated Paphiopedilum Orchids and Screening of Germination-Enhancing Fungi
Source: J Fungi (Basel). 2023 May 23;9(6):597. doi: 10.3390/jof9060597 (PMC10299374; doi:10.3390/jof9060597)
Supplement: Supplementary file 1 [file jof-09-00597-s001.zip]

Archive with 3 entries (3 files):
- jof-2389684-supplementary.pdf
- TableS1 Forty-four fungal isolates.xlsx
- TableS2 Thirty-three published Tulasnella spp.xlsx
